# Supplementary material for: Fine-mapping of qGW4.05, a major QTL for kernel weight and size in maize
Source: BMC Plant Biol. 2016 Apr 12;16:81. doi: 10.1186/s12870-016-0768-6 (PMC4828868; doi:10.1186/s12870-016-0768-6)
Supplement: Additional file 1: Table S1. — The primers used in this study for fine-mapping qGW4.05 and candidate gene sequencing. (XLS 30 kb) [file 12870_2016_768_MOESM1_ESM.xls]

## Sheet: TableS1
Table S1. Primers used for linkage analysis, fine mapping and candidate gene sequencing.
	Name	Forward primer sequence (5'-3')	Reverse primer sequence (5'-3')	Type
Linkage analysis and fine mapping	UMC2206	CTCCTTCCCTTTCTCCTTCTGAAC	TTCACTTTTGCTTGTCGGCTG	SSR
	BNLG490	ACTGTAAGGGCAGTGGACCTATA	GCCCTAGCTTGCTAATTAACTAACA	SSR
	UMC2061	TAGCTTGAGAGACCGGAACAGC	GTCTGGAGAACTCCCTACCCATTC	SSR
	BNLG1217	GCAGATCCACGCCATTTAAA	AGCTGATCTGCACGTTGTTG	SSR
	UMC1303	CTTGGTAGCTTCGTATTCGACGAG	ATCCTAGGAAAGCAGGGAGGG	SSR
	UMC1382	AAGAAAACAGGTAACGGGCATGTA	TGGAATTCTTCTGACTACCCCAAG	SSR
	UMC1511	GTTTGTAGGCTTCGTTTTCCTTCA	CAGACAGATCCATCCAGCACATAC	SSR
	UMC1317	GCTAATGTTGCCTGTTGGCATAG	CCGACTCCGAGTAGCTTTCGT	SSR
	UMC1808	AGCGAGTCATCAACATCATCAGG	ATACACAGTGACAATGCGCCAC	SSR
	BNLG2244	CTACGCGGGTCTCATCTCAT	CAGGAAAACGAAAACCCAGA	SSR
	BNLG2162	CACCGGCATTCGATATCTTT	GTCTGCTGCTAGTGGTGGTG	SSR
	UMC2041	CAGTACGAGACGATGGAGGACAT	CTACACAAGCATAGAGGCCTGGAG	SSR
	UMC1086	GGGCAACTTTAGAGGTCGATTTATT	CATGAAAGTTTTCCTGTGCAGATT	SSR
	UMC1612	AGGTCCAGGTTACAGAGCAAGAGA	GCTAGTAGGTGCATGGTGGTTTCT	SSR
	UMC1371	GCATCCTTTTCGTTTCAAATATGC	CATGTGAATGGAAGTGTCCCTTT	SSR
	UMC2135	GCCTCCTTCCGTCGAGAGATA	GTCAGTCAGTCACGAGCTGTTCTC	SSR
	UMC1940	CCATCTGCTGAGGGCTTATCTG	AACAACAAATGGGATCTCCGTTAC	SSR
	UMC1999	ACAACAAATGGGATCTCCGTTACA	GTCCCATCTGCTGAGGGCTTAT	SSR
	UMC2287	CTAGCTAGTAACAGAGCATCGCGG	CTGAGGTGTAGGATCGAGCAAGTT	SSR
	UMC1101	GCTGAAAAACGGAGTTCATATGGT	AAGCTTATCCACCTCGAGGAAAAC	SSR
	ND4	TGTGTAGCACGCCAAATAGTGG	TGGCAGGAACCAGAAGACATTC	Indel
	ND11	TTGTTGATCTGTTGGCGTGTTC	CCGTCAAATCCTCACCATACG	Indel
	ND16	AGACTATGGTTGGTGTGCATGG	GCAGTTGGACGAATACAAATCG	Indel
	ND55	CACTCCCTCCAGTCACAGAA	CCTGTAGCGGCGAAATTG	Indel
	ND4M9	TCCACTACCAGAGATTTTGCCTA	CTGTGGCCTCGTTTCTAAGC	Indel
	NO4	GCCGCTGCTGCCATTGTTAT	GACGATCTGCGTCCTCGTGT	Indel
	ND4M26	GGTGTAGGATTCCAAGATGTGA	CAAGGATTCTCCCGAGTACG	SNP
	ND19	GAGGAGAGGAGAAACAGGGAGA	TGGGACAGTTACACGACGACCT	Indel
	ND24	GCCTCAACGGAGGTAGGTGC	TTGGGTTAAATGAACTCCACAATA	Indel
	ND28	CACATGGCAAAGTTCAATAA	ATGGATCGGAGGCGGTGGTG	Indel
	ND30	CTGGGCAAGCAGAAGCAAGAT	GAGCAAGGCAACCGACTCTAC	Indel
Candidate gene sequencing	N37	GACCTTCGACGTGTCCTTCA	TCAACTCGGTCTGCCTACCA	STS
